# Supplementary material for: Blocking ASIP to Protect MC1R Signaling and Mitigate Melanoma Risk: An In Silico Study
Source: Pharmaceuticals (Basel). 2026 Jan 8;19(1):114. doi: 10.3390/ph19010114 (PMC12844864; doi:10.3390/ph19010114)
Supplement: Supplementary file 1 [file pharmaceuticals-19-00114-s001.zip]

Archive with 1 entries (1 files):
- pharmaceuticals-4037153-supplementary.pdf
